# Supplementary material for: A Missense Variant in PDK1 Associated with Severe Neurodevelopmental Delay and Epilepsy
Source: Biomedicines. 2022 Dec 7;10(12):3171. doi: 10.3390/biomedicines10123171 (PMC9775741; doi:10.3390/biomedicines10123171)
Supplement: Supplementary file 1 [file biomedicines-10-03171-s001.zip]

Archive with 2 entries (2 files):
- biomedicines-1974234-supplementary.pdf
- VideoS1.mp4
